# Supplementary material for: Aqueous Strippable Polymer Coating for Highly Efficient Primary Radioactive Uranium Decontamination with Versatility on Diversified Surface
Source: Polymers (Basel). 2022 Apr 20;14(9):1656. doi: 10.3390/polym14091656 (PMC9100341; doi:10.3390/polym14091656)
Supplement: Supplementary file 1 [file polymers-14-01656-s001.zip]

Archive with 1 entries (1 files):
- polymers-1661514-supplementary.pdf
